# Supplementary material for: Transgenerational Effects of Hexavalent Chromium on Marine Medaka (Oryzias melastigma) Reveal Complex Transgenerational Adaptation in Offspring
Source: Biomolecules. 2021 Jan 22;11(2):138. doi: 10.3390/biom11020138 (PMC7911212; doi:10.3390/biom11020138)
Supplement: Supplementary file 1 [file biomolecules-11-00138-s001.xlsx]

## Sheet: Descriptives 
Supplementary Table1. Descriptives of parameters uesd in this study
Dependent Variable	Group	N	Mean	Std. Deviation	Std. Error	95% Confidence Interval for Mean		Minimum	Maximum
						Lower Bound	Upper Bound
Fecundity	con	4	136	53.6843	26.8421	50.5764	221.424	93	210
	cr1	4	84.25	47.5911	23.7956	8.52188	159.978	43	144
	cr2	4	31.25	16.358	8.17899	5.22081	57.2792	12	52
	Total	12	83.8333	58.9219	17.0093	46.3962	121.271	12	210
Fertilization rate	con	4	0.727134	0.159315	0.0796575	0.473629	0.98064	0.56	0.885714
	cr1	4	0.780072	0.0692074	0.0346037	0.669947	0.890196	0.693069	0.860465
	cr2	4	0.636549	0.133829	0.0669143	0.423597	0.8495	0.5	0.806452
	Total	12	0.714585	0.13017	0.0375768	0.631879	0.797291	0.5	0.885714
Death rate	con-con	4	0.015	0.0129099	0.00645497	-0.0055426	0.0355426	0	0.03
	con-cr	4	0.225	0.151548	0.0757738	-0.016146	0.466146	0	0.33
	cr1-con	4	0.44	0.0424264	0.0212132	0.37249	0.50751	0.41	0.5
	cr1-cr	4	0.5175	0.05058	0.02529	0.437016	0.597984	0.46	0.56
	cr2-con	4	0.13	0.189561	0.0947804	-0.171634	0.431634	0	0.41
	cr2-cr	2	0.065	0.0919239	0.065	-0.760903	0.890903	0	0.13
	Total	22	0.247273	0.215874	0.0460246	0.151559	0.342986	0	0.56
Malformation rate	con-con	4	0.0025	0.005	0.0025	-0.00545612	0.0104561	0	0.01
	con-cr	4	0.1475	0.183916	0.0919579	-0.145151	0.440151	0	0.38
	cr1-con	4	0.25	0.156418	0.0782091	0.00110367	0.498896	0.1	0.39
	cr1-cr	4	0.1925	0.111766	0.0558831	0.0146552	0.370345	0.08	0.32
	cr2-con	3	0.17	0.072111	0.0416333	-0.00913372	0.349134	0.11	0.25
	cr2-cr	2	0.08	0.0282843	0.02	-0.174124	0.334124	0.06	0.1
	Total	21	0.144762	0.135706	0.0296135	0.0829892	0.206535	0	0.39
Gross developmental defects	con	6	0	0	0	0	0	0	0
	cr	6	0.192416	0.089226	0.0364264	0.0987789	0.286053	0.08	0.333333
Deformed gill	con	6	0	0	0	0	0	0	0
	cr	6	0.127037	0.136412	0.05569	-0.0161186	0.270193	0	0.333333
Deformed eye	con	6	0	0	0	0	0	0	0
	cr	6	0.0718519	0.129437	0.0528424	-0.0639838	0.207688	0	0.32
Deformed pectoral fin	con	6	0	0	0	0	0	0	0
	cr	6	0.0588552	0.0877081	0.0358067	-0.0331888	0.150899	0	0.222222
Deformed spine	con	6	0	0	0	0	0	0	0
	cr	6	0.0975758	0.136553	0.0557477	-0.0457283	0.24088	0	0.272727
Hemorrhaging	con	6	0	0	0	0	0	0	0
	cr	6	0.0686111	0.0768868	0.0313889	-0.0120766	0.149299	0	0.166667
Overall heart rate	con-con	8	161.075	15.1555	5.35827	148.405	173.745	141.34	177.34
	con-cr	9	167.396	4.17094	1.39031	164.189	170.602	161.34	174
	cr1-con	9	131.7	11.2996	3.76653	123.014	140.386	120	152.66
	cr1-cr	9	126.742	7.5998	2.53327	120.9	132.584	120	143.34
	cr2-con	9	164.964	14.0681	4.68938	154.151	175.778	150	186
	cr2-cr	7	160.666	10.0548	3.80036	151.367	169.965	146	172.66
	Total	51	151.578	19.8455	2.77892	145.996	157.16	120	186
Heart rate (5d)	con-con	3	143.333	2.89982	1.67421	136.13	150.537	141.34	146.66
	con-cr	3	162.673	1.52753	0.881917	158.879	166.468	161.34	164.34
	cr1-con	3	125.107	6.05298	3.49469	110.07	140.143	120.66	132
	cr1-cr	3	121.333	1.33001	0.767883	118.029	124.637	120	122.66
	cr2-con	3	152.447	2.14442	1.23808	147.12	157.774	150	154
	cr2-cr	3	150.893	5.8274	3.36445	136.417	165.369	146	157.34
	Total	18	142.631	15.6391	3.68618	134.854	150.408	120	164.34
Heart rate (8d)	con-con	3	174.667	2.41017	1.39151	168.679	180.654	172.66	177.34
	con-cr	3	170.447	3.35239	1.9355	162.119	178.774	167.34	174
	cr1-con	3	125.553	7.43495	4.29257	107.084	144.023	120	134
	cr1-cr	3	125.113	4.44056	2.56376	114.082	136.144	120	128
	cr2-con	3	159.333	1.1547	0.666667	156.465	162.202	158	160
	cr2-cr	2	170.66	2.82843	2	145.248	196.072	168.66	172.66
	Total	17	153.333	22.152	5.37266	141.943	164.722	120	177.34
Heart rate (11d)	con-con	2	165.33	0.947523	0.67	156.817	173.843	164.66	166
	con-cr	3	183.113	3.00642	1.73575	175.645	190.582	180	186
	cr1-con	3	133.78	9.34777	5.39694	110.559	157.001	124.66	143.34
	cr1-cr	3	144.44	7.31199	4.22158	126.276	162.604	138.66	152.66
	cr2-con	3	169.067	2.10079	1.21289	163.848	174.285	167	171.2
	cr2-cr	2	167.3	1.83848	1.3	150.782	183.818	166	168.6
	Total	16	159.779	18.4636	4.61591	149.94	169.617	124.66	186
Hatch rate	con-con	4	0.9575	0.030957	0.0154785	0.908241	1.00676	0.93	1
	con-cr	4	0.7075	0.20106	0.10053	0.387569	1.02743	0.55	1
	cr1-con	4	0.58	0.0707107	0.0353553	0.467484	0.692516	0.5	0.67
	cr1-cr	4	0.495	0.0506623	0.0253311	0.414385	0.575615	0.42	0.53
	cr2-con	3	0.906667	0.100664	0.0581187	0.656602	1.15673	0.8	1
	cr2-cr	2	0.585	0.586899	0.415	-4.68807	5.85807	0.17	1
	Total	21	0.707143	0.24044	0.0524683	0.597696	0.81659	0.17	1
Hatch time	con-con	4	15.6875	0.810242	0.405121	14.3982	16.9768	14.48	16.16
	con-cr	4	14.4875	3.14388	1.57194	9.48489	19.4901	12	19
	cr1-con	4	20.6275	1.06475	0.532375	18.9332	22.3218	19.3	21.9
	cr1-cr	4	20.11	0.995758	0.497879	18.5255	21.6945	19.07	21.14
	cr2-con	4	21.7	2.934	1.467	17.0314	26.3686	19.4	26
	cr2-cr	2	20.5	2.12132	1.5	1.44069	39.5593	19	22
	Total	22	18.7023	3.38693	0.722095	17.2006	20.204	12	26
Hatch delay rate	con-con	4	0.4675	0.1466	0.0733002	0.234226	0.700774	0.25	0.57
	con-cr	4	0.255	0.209205	0.104602	-0.0778916	0.587892	0	0.45
	cr1-con	4	0.7675	0.258634	0.129317	0.355955	1.17904	0.38	0.91
	cr1-cr	4	0.8025	0.204349	0.102174	0.477336	1.12766	0.58	1
	cr2-con	3	1	0	0	1	1	1	1
	cr2-cr	3	1	0	0	1	1	1	1
	Total	22	0.689545	0.318321	0.0678663	0.54841	0.830681	0	1
Hatch delay time	con-con	3	2.94	1.54204	0.8903	-0.89065	6.77065	1.16	3.87
	con-cr	3	0.5	0.866025	0.5	-1.65133	2.65133	0	1.5
	cr1-con	4	8.5425	3.65091	1.82546	2.73308	14.3519	5.03	13.67
	cr1-cr	4	6.7825	1.4167	0.708348	4.52822	9.03678	5.07	8.46
	cr2-con	3	7.86	3.67135	2.11965	-1.26014	16.9801	5	12
	cr2-cr	3	6.65	1.30288	0.752219	3.41346	9.88654	5.4	8
	Total	20	5.7575	3.55583	0.795107	4.09332	7.42168	0	13.67

## Sheet: One-way ANOVA
Supplementary Table2. The results of one-way ANOVA of of parameters uesd in this study
Dependent Variable		Sum of Squares	df	Mean Square	F	Sig.
Fecundity	Between Groups	21946.2	2	10973.1	6.07983	0.0213453
	Within Groups	16243.5	9	1804.83
	Total	38189.7	11
Fertilization rate	Between Groups	0.0421425	2	0.0210712	1.31473	0.315553
	Within Groups	0.144243	9	0.016027
	Total	0.186386	11
Gross developmental defects	Between Groups	0.111072	1	0.111072	27.9029	0.000356455
	Within Groups	0.0398064	10	0.00398064
	Total	0.150878	11
Deformed gill	Between Groups	0.0484152	1	0.0484152	5.20364	0.0456964
	Within Groups	0.0930412	10	0.00930412
	Total	0.141456	11
Deformed eye	Between Groups	0.000833333	1	0.000833333	1.62338	0.231435
	Within Groups	0.00513333	10	0.000513333
	Total	0.00596667	11
Deformed pectoral fin	Between Groups	0.0003	1	0.0003	2.5	0.144928
	Within Groups	0.0012	10	0.00012
	Total	0.0015	11
Deformed spine	Between Groups	0.0285631	1	0.0285631	3.06359	0.110625
	Within Groups	0.0932342	10	0.00932342
	Total	0.121797	11
Hemorrhaging	Between Groups	0.0141225	1	0.0141225	4.7779	0.0537124
	Within Groups	0.0295579	10	0.00295579
	Total	0.0436803	11

## Sheet: Two-way ANOVA
Supplementary Table3. The results of two-way ANOVA of parameters uesd in this study
Factor	Dependent Variable	Type III Sum of Squares	df	Mean Square	F	Sig.
Parents	Death rate	0.0778763	2	0.0389382	5.73539	0.016384
	Malformation rate	0.0152852	2	0.0076426	0.4549	0.644238
	Overall heart rate	12738	2	6369.02	52.5926	2.15773e-12
	Heart rate (5d)	3396.45	2	1698.23	116.175	1.40284e-08
	Heart rate (8d)	7573.52	2	3786.76	213.88	1.56823e-09
	Heart rate (11d)	3890.32	2	1945.16	62.1708	2.28532e-06
	Hatch rate	0.165621	2	0.0828105	2.16223	0.154648
	Hatch time	29.3141	2	14.6571	5.63179	0.0173151
	Hatch delay rate	0.282188	2	0.141094	3.92474	0.0463996
	Hatch delay time	37.197	2	18.5985	2.92706	0.0892261
Offspring	Death rate	0.000583681	1	0.000583681	0.0859732	0.773989
	Malformation rate	0.00195312	1	0.00195312	0.116253	0.738582
	Overall heart rate	70.1975	2	35.0987	0.28983	0.749809
	Heart rate (5d)	98.1868	1	98.1868	6.71693	0.0235837
	heart rate (8d)	20.5128	1	20.5128	1.15858	0.3048
	Heart rate (11d)	304.991	1	304.991	9.74804	0.0108336
	Hatch rate	0.045	1	0.045	1.17497	0.298076
	Hatch time	97.0573	1	97.0573	37.293	3.73911e-05
	Hatch delay rate	0.973012	1	0.973012	27.0657	0.000170356
	Hatch delay time	43.8048	1	43.8048	6.89406	0.0209598
Parents * Offspring	Death rate	0.667525	2	0.333763	49.1615	8.66621e-07
	Malformation rate	0.0968789	2	0.0484395	2.88319	0.0919725
	Overall heart rate	378.445	2	189.223	1.56252	0.221015
	Heart rate (5d)	487.843	2	243.921	16.6866	0.000342208
	heart rate (8d)	170.577	2	85.2887	4.81719	0.0314345
	Heart rate (11d)	235.812	2	117.906	3.76849	0.0602874
	Hatch rate	0.356096	2	0.178048	4.64893	0.0299861
	Hatch time	65.3585	2	32.6792	12.5566	0.000919699
	Hatch delay rate	0.272262	2	0.136131	3.78667	0.0505999
	Hatch delay time	60.4845	2	30.2422	4.75956	0.0281221
Error	Death rate	0.0882583	13	0.0067891
	Malformation rate	0.218408	13	0.0168006
	Overall heart rate	5328.45	44	121.101
	Heart rate (5d)	175.414	12	14.6178
	heart rate (8d)	194.756	11	17.7051
	Heart rate (11d)	312.874	10	31.2874
	Hatch rate	0.497883	13	0.0382987
	Hatch time	33.8333	13	2.60256
	Hatch delay rate	0.46735	13	0.03595
	Hatch delay time	82.602	13	6.354
Total	Death rate	2.0707	19
	Malformation rate	0.7643	19
	Overall heart rate	1.19146e+06	51
	Heart rate (5d)	370343	18
	heart rate (8d)	407538	17
	Heart rate (11d)	413582	16
	Hatch rate	10.4203	19
	Hatch time	6937.76	19
	Hatch delay rate	11.1154	19
	Hatch delay time	860.308	19
Computed using alpha =0.05

## Sheet: Post Hoc Tests
Supplementary Table4. The results of LSD test for parameters used in this study
Dependent Variable	Factor		Mean Difference (I-J)	Std. Error	Sig.	95% Confidence Interval
						Lower Bound	Upper Bound
Fecundity	con	cr1	51.75	30.0403	0.119043	-16.2058	119.706
		cr2	104.75000*	30.0403	0.00686261	36.7942	172.706
	cr1	cr2	53	30.0403	0.111504	-14.9558	120.956
Fertilization rate	con	cr1	-0.0529372	0.0895182	0.568835	-0.255441	0.149567
		cr2	0.0905856	0.0895182	0.338005	-0.111919	0.29309
	cr1	cr2	0.143523	0.0895182	0.143336	-0.0589815	0.346027
Death rate	con-con	con-cr	-.21000*	0.0788045	0.0169486	-0.377058	-0.0429418
		cr1-con	-.42500*	0.0788045	5.97691e-05	-0.592058	-0.257942
		cr1-cr	-.50250*	0.0788045	9.1794e-06	-0.669558	-0.335442
		cr2-con	-0.115	0.0788045	0.163835	-0.282058	0.0520582
		cr2-cr	-0.05	0.0965155	0.611512	-0.254604	0.154604
	con-cr	cr1-con	-.21500*	0.0788045	0.0148838	-0.382058	-0.0479418
		cr1-cr	-.29250*	0.0788045	0.0018949	-0.459558	-0.125442
		cr2-con	0.095	0.0788045	0.245531	-0.0720582	0.262058
		cr2-cr	0.16	0.0965155	0.116838	-0.0446036	0.364604
	cr1-con	cr1-cr	-0.0775	0.0788045	0.340027	-0.244558	0.0895582
		cr2-con	.31000*	0.0788045	0.0011863	0.142942	0.477058
		cr2-cr	.37500*	0.0965155	0.0013136	0.170396	0.579604
	cr1-cr	cr2-con	.38750*	0.0788045	0.000154704	0.220442	0.554558
		cr2-cr	.45250*	0.0965155	0.000246661	0.247896	0.657104
	cr2-con	cr2-cr	0.065	0.0965155	0.510262	-0.139604	0.269604
Malformation rate	con-con	con-cr	-0.145	0.0863375	0.113766	-0.329024	0.0390241
		cr1-con	-.24750*	0.0863375	0.0117632	-0.431524	-0.0634759
		cr1-cr	-.19000*	0.0863375	0.0438399	-0.374024	-0.00597594
		cr2-con	-0.1675	0.0932552	0.0926365	-0.366269	0.0312687
		cr2-cr	-0.0775	0.105741	0.474906	-0.302883	0.147883
	con-cr	cr1-con	-0.1025	0.0863375	0.25361	-0.286524	0.0815241
		cr1-cr	-0.045	0.0863375	0.60983	-0.229024	0.139024
		cr2-con	-0.0225	0.0932552	0.81261	-0.221269	0.176269
		cr2-cr	0.0675	0.105741	0.532872	-0.157883	0.292883
	cr1-con	cr1-cr	0.0575	0.0863375	0.515529	-0.126524	0.241524
		cr2-con	0.08	0.0932552	0.404468	-0.118769	0.278769
		cr2-cr	0.17	0.105741	0.128743	-0.0553825	0.395383
	cr1-cr	cr2-con	0.0225	0.0932552	0.81261	-0.176269	0.221269
		cr2-cr	0.1125	0.105741	0.304195	-0.112883	0.337883
	cr2-con	cr2-cr	0.09	0.111461	0.432023	-0.147574	0.327574
Gross developmental defects	Con	Cr	-.19242*	0.0599899	0.00286103	-0.314202	-0.0706299
Deformed gill	Con	Cr	-.12704*	0.0599899	0.0413826	-0.248823	-0.00525108
Deformed eye	Con	Cr	-0.0718519	0.0599899	0.23907	-0.193638	0.0499341
Deformed pectoral fin	Con	Cr	-0.0588552	0.0599899	0.333284	-0.180641	0.0629307
Deformed spine	Con	Cr	-0.0975758	0.0599899	0.112807	-0.219362	0.0242102
Hemorrhaging	Con	Cr	-0.0686111	0.0599899	0.260506	-0.190397	0.0531749
Overall heart rate	con-con	con-cr	-6.32056	5.33295	0.242164	-17.0617	4.42055
		cr1-con	29.37500*	5.33295	1.6664e-06	18.6339	40.1161
		cr1-cr	34.33278*	5.33295	6.97483e-08	23.5917	45.0739
		cr2-con	-3.88944	5.33295	0.469583	-14.6306	6.85166
		cr2-cr	0.409286	5.68016	0.942877	-11.0311	11.8497
	con-cr	cr1-con	35.69556*	5.17372	1.43688e-08	25.2752	46.116
		cr1-cr	40.65333*	5.17372	5.55844e-10	30.2329	51.0737
		cr2-con	2.43111	5.17372	0.640698	-7.98929	12.8515
		cr2-cr	6.72984	5.53094	0.230038	-4.41004	17.8697
	cr1-con	cr1-cr	4.95778	5.17372	0.343051	-5.46263	15.3782
		cr2-con	-33.26444*	5.17372	7.17741e-08	-43.6848	-22.844
		cr2-cr	-28.96571*	5.53094	4.16199e-06	-40.1056	-17.8258
	cr1-cr	cr2-con	-38.22222*	5.17372	2.72061e-09	-48.6426	-27.8018
		cr2-cr	-33.92349*	5.53094	1.97846e-07	-45.0634	-22.7836
	cr2-con	cr2-cr	4.29873	5.53094	0.441098	-6.84115	15.4386
Heart rate	con-con (5d)	con-cr (5d)	-19.34000*	3.71468	1.00366e-05	-26.8976	-11.7824
		cr1-con (5d)	18.22667*	3.71468	2.42799e-05	10.6691	25.7842
		cr1-cr (5d)	22.00000*	3.71468	1.21203e-06	14.4424	29.5576
		cr2-con (5d)	-9.11333*	3.71468	0.0196047	-16.6709	-1.55576
		cr2-cr (5d)	-7.56000*	3.71468	0.0499306	-15.1176	-0.00242718
		con-con (8d)	-31.33333*	3.71468	9.56538e-10	-38.8909	-23.7758
		con-cr (8d)	-27.11333*	3.71468	2.23906e-08	-34.6709	-19.5558
		cr1-con (8d)	17.78000*	3.71468	3.45665e-05	10.2224	25.3376
		cr1-cr (8d)	18.22000*	3.71468	2.44084e-05	10.6624	25.7776
		cr2-con (8d)	-16.00000*	3.71468	0.000139575	-23.5576	-8.44243
		cr2-cr (8d)	-27.32667*	4.15314	1.76956e-07	-35.7763	-18.877
		con-con (11d)	-21.99667*	4.15314	7.69351e-06	-30.4463	-13.547
		con-cr (11d)	-39.78000*	3.71468	2.83459e-12	-47.3376	-32.2224
		cr1-con (11d)	9.55333*	3.71468	0.0148089	1.99576	17.1109
		cr1-cr (11d)	-1.10667	3.71468	0.767634	-8.66424	6.45091
		cr2-con (11d)	-25.73333*	3.71468	6.47499e-08	-33.2909	-18.1758
		cr2-cr (11d)	-23.96667*	4.15314	1.89544e-06	-32.4163	-15.517
	con-cr (5d)	cr1-con (5d)	37.56667*	3.71468	1.22088e-11	30.0091	45.1242
		cr1-cr (5d)	41.34000*	3.71468	1.04087e-12	33.7824	48.8976
		cr2-con (5d)	10.22667*	3.71468	0.00952353	2.66909	17.7842
		cr2-cr (5d)	11.78000*	3.71468	0.00327211	4.22243	19.3376
		con-con (8d)	-11.99333*	3.71468	0.00281195	-19.5509	-4.43576
		con-cr (8d)	-7.77333*	3.71468	0.0441544	-15.3309	-0.215761
		cr1-con (8d)	37.12000*	3.71468	1.64849e-11	29.5624	44.6776
		cr1-cr (8d)	37.56000*	3.71468	1.22635e-11	30.0024	45.1176
		cr2-con (8d)	3.34	3.71468	0.375095	-4.21757	10.8976
		cr2-cr (8d)	-7.98667	4.15314	0.0631393	-16.4363	0.462957
		con-con (11d)	-2.65667	4.15314	0.526799	-11.1063	5.79296
		con-cr (11d)	-20.44000*	3.71468	4.18485e-06	-27.9976	-12.8824
		cr1-con (11d)	28.89333*	3.71468	5.81439e-09	21.3358	36.4509
		cr1-cr (11d)	18.23333*	3.71468	2.41521e-05	10.6758	25.7909
		cr2-con (11d)	-6.39333	3.71468	0.0945971	-13.9509	1.16424
		cr2-cr (11d)	-4.62667	4.15314	0.27332	-13.0763	3.82296
	cr1-con (5d)	cr1-cr (5d)	3.77333	3.71468	0.31712	-3.78424	11.3309
		cr2-con (5d)	-27.34000*	3.71468	1.8832e-08	-34.8976	-19.7824
		cr2-cr (5d)	-25.78667*	3.71468	6.2131e-08	-33.3442	-18.2291
		con-con (8d)	-49.56000*	3.71468	7.56613e-15	-57.1176	-42.0024
		con-cr (8d)	-45.34000*	3.71468	8.81712e-14	-52.8976	-37.7824
		cr1-con (8d)	-0.446667	3.71468	0.905019	-8.00424	7.11091
		cr1-cr (8d)	-0.00666667	3.71468	0.998579	-7.56424	7.55091
		cr2-con (8d)	-34.22667*	3.71468	1.20712e-10	-41.7842	-26.6691
		cr2-cr (8d)	-45.55333*	4.15314	1.52208e-12	-54.003	-37.1037
		con-con (11d)	-40.22333*	4.15314	3.58584e-11	-48.673	-31.7737
		con-cr (11d)	-58.00667*	3.71468	8.39222e-17	-65.5642	-50.4491
		cr1-con (11d)	-8.67333*	3.71468	0.0257812	-16.2309	-1.11576
		cr1-cr (11d)	-19.33333*	3.71468	1.00899e-05	-26.8909	-11.7758
		cr2-con (11d)	-43.96000*	3.71468	2.03352e-13	-51.5176	-36.4024
		cr2-cr (11d)	-42.19333*	4.15314	1.08797e-11	-50.643	-33.7437
	cr1-cr (5d)	cr2-con (5d)	-31.11333*	3.71468	1.12313e-09	-38.6709	-23.5558
		cr2-cr (5d)	-29.56000*	3.71468	3.5327e-09	-37.1176	-22.0024
		con-con (8d)	-53.33333*	3.71468	9.4951e-16	-60.8909	-45.7758
		con-cr (8d)	-49.11333*	3.71468	9.74443e-15	-56.6709	-41.5558
		cr1-con (8d)	-4.22	3.71468	0.264126	-11.7776	3.33757
		cr1-cr (8d)	-3.78	3.71468	0.316278	-11.3376	3.77757
		cr2-con (8d)	-38.00000*	3.71468	9.13983e-12	-45.5576	-30.4424
		cr2-cr (8d)	-49.32667*	4.15314	1.84517e-13	-57.7763	-40.877
		con-con (11d)	-43.99667*	4.15314	3.74648e-12	-52.4463	-35.547
		con-cr (11d)	-61.78000*	3.71468	1.3172e-17	-69.3376	-54.2224
		cr1-con (11d)	-12.44667*	3.71468	0.00203068	-20.0042	-4.88909
		cr1-cr (11d)	-23.10667*	3.71468	5.05124e-07	-30.6642	-15.5491
		cr2-con (11d)	-47.73333*	3.71468	2.15109e-14	-55.2909	-40.1758
		cr2-cr (11d)	-45.96667*	4.15314	1.20191e-12	-54.4163	-37.517
	cr2-con (5d)	cr2-cr (5d)	1.55333	3.71468	0.678538	-6.00424	9.11091
		con-con (8d)	-22.22000*	3.71468	1.01813e-06	-29.7776	-14.6624
		con-cr (8d)	-18.00000*	3.71468	2.90499e-05	-25.5576	-10.4424
		cr1-con (8d)	26.89333*	3.71468	2.64963e-08	19.3358	34.4509
		cr1-cr (8d)	27.33333*	3.71468	1.8928e-08	19.7758	34.8909
		cr2-con (8d)	-6.88667	3.71468	0.0727095	-14.4442	0.670906
		cr2-cr (8d)	-18.21333*	4.15314	0.000111328	-26.663	-9.76371
		con-con (11d)	-12.88333*	4.15314	0.0039213	-21.333	-4.43371
		con-cr (11d)	-30.66667*	3.71468	1.55806e-09	-38.2242	-23.1091
		cr1-con (11d)	18.66667*	3.71468	1.71316e-05	11.1091	26.2242
		cr1-cr (11d)	8.00667*	3.71468	0.0385196	0.449094	15.5642
		cr2-con (11d)	-16.62000*	3.71468	8.60658e-05	-24.1776	-9.06243
		cr2-cr (11d)	-14.85333*	4.15314	0.00109959	-23.303	-6.40371
	cr2-cr (5d)	con-con (8d)	-23.77333*	3.71468	2.98846e-07	-31.3309	-16.2158
		con-cr (8d)	-19.55333*	3.71468	8.47104e-06	-27.1109	-11.9958
		cr1-con (8d)	25.34000*	3.71468	8.78469e-08	17.7824	32.8976
		cr1-cr (8d)	25.78000*	3.71468	6.24524e-08	18.2224	33.3376
		cr2-con (8d)	-8.44000*	3.71468	0.0297273	-15.9976	-0.882427
		cr2-cr (8d)	-19.76667*	4.15314	3.7411e-05	-28.2163	-11.317
		con-con (11d)	-14.43667*	4.15314	0.0014467	-22.8863	-5.98704
		con-cr (11d)	-32.22000*	3.71468	5.03064e-10	-39.7776	-24.6624
		cr1-con (11d)	17.11333*	3.71468	5.84522e-05	9.55576	24.6709
		cr1-cr (11d)	6.45333	3.71468	0.0916694	-1.10424	14.0109
		cr2-con (11d)	-18.17333*	3.71468	2.5327e-05	-25.7309	-10.6158
		cr2-cr (11d)	-16.40667*	4.15314	0.000387212	-24.8563	-7.95704
	con-con (8d)	con-cr (8d)	4.22	3.71468	0.264126	-3.33757	11.7776
		cr1-con (8d)	49.11333*	3.71468	9.74443e-15	41.5558	56.6709
		cr1-cr (8d)	49.55333*	3.71468	7.59467e-15	41.9958	57.1109
		cr2-con (8d)	15.33333*	3.71468	0.000233776	7.77576	22.8909
		cr2-cr (8d)	4.00667	4.15314	0.341696	-4.44296	12.4563
		con-con (11d)	9.33667*	4.15314	0.0313708	0.887043	17.7863
		con-cr (11d)	-8.44667*	3.71468	0.0296074	-16.0042	-0.889094
		cr1-con (11d)	40.88667*	3.71468	1.38941e-12	33.3291	48.4442
		cr1-cr (11d)	30.22667*	3.71468	2.15465e-09	22.6691	37.7842
		cr2-con (11d)	5.6	3.71468	0.141189	-1.95757	13.1576
		cr2-cr (11d)	7.36667	4.15314	0.0853319	-1.08296	15.8163
	con-cr (8d)	cr1-con (8d)	44.89333*	3.71468	1.15348e-13	37.3358	52.4509
		cr1-cr (8d)	45.33333*	3.71468	8.85243e-14	37.7758	52.8909
		cr2-con (8d)	11.11333*	3.71468	0.00521671	3.55576	18.6709
		cr2-cr (8d)	-0.213333	4.15314	0.959343	-8.66296	8.23629
		con-con (11d)	5.11667	4.15314	0.226656	-3.33296	13.5663
		con-cr (11d)	-12.66667*	3.71468	0.00173118	-20.2242	-5.10909
		cr1-con (11d)	36.66667*	3.71468	2.24018e-11	29.1091	44.2242
		cr1-cr (11d)	26.00667*	3.71468	5.24123e-08	18.4491	33.5642
		cr2-con (11d)	1.38	3.71468	0.712641	-6.17757	8.93757
		cr2-cr (11d)	3.14667	4.15314	0.454031	-5.30296	11.5963
	cr1-con (8d)	cr1-cr (8d)	0.44	3.71468	0.90643	-7.11757	7.99757
		cr2-con (8d)	-33.78000*	3.71468	1.65313e-10	-41.3376	-26.2224
		cr2-cr (8d)	-45.10667*	4.15314	1.96737e-12	-53.5563	-36.657
		con-con (11d)	-39.77667*	4.15314	4.71859e-11	-48.2263	-31.327
		con-cr (11d)	-57.56000*	3.71468	1.05134e-16	-65.1176	-50.0024
		cr1-con (11d)	-8.22667*	3.71468	0.0338017	-15.7842	-0.669094
		cr1-cr (11d)	-18.88667*	3.71468	1.43872e-05	-26.4442	-11.3291
		cr2-con (11d)	-43.51333*	3.71468	2.67464e-13	-51.0709	-35.9558
		cr2-cr (11d)	-41.74667*	4.15314	1.42213e-11	-50.1963	-33.297
	cr1-cr (8d)	cr2-con (8d)	-34.22000*	3.71468	1.21278e-10	-41.7776	-26.6624
		cr2-cr (8d)	-45.54667*	4.15314	1.5279e-12	-53.9963	-37.097
		con-con (11d)	-40.21667*	4.15314	3.60052e-11	-48.6663	-31.767
		con-cr (11d)	-58.00000*	3.71468	8.42041e-17	-65.5576	-50.4424
		cr1-con (11d)	-8.66667*	3.71468	0.0258871	-16.2242	-1.10909
		cr1-cr (11d)	-19.32667*	3.71468	1.01435e-05	-26.8842	-11.7691
		cr2-con (11d)	-43.95333*	3.71468	2.04183e-13	-51.5109	-36.3958
		cr2-cr (11d)	-42.18667*	4.15314	1.09232e-11	-50.6363	-33.737
	cr2-con (8d)	cr2-cr (8d)	-11.32667*	4.15314	0.0101495	-19.7763	-2.87704
		con-con (11d)	-5.99667	4.15314	0.158198	-14.4463	2.45296
		con-cr (11d)	-23.78000*	3.71468	2.97284e-07	-31.3376	-16.2224
		cr1-con (11d)	25.55333*	3.71468	7.44414e-08	17.9958	33.1109
		cr1-cr (11d)	14.89333*	3.71468	0.000327671	7.33576	22.4509
		cr2-con (11d)	-9.73333*	3.71468	0.0131789	-17.2909	-2.17576
		cr2-cr (11d)	-7.96667	4.15314	0.0637687	-16.4163	0.482957
	cr2-cr (8d)	con-con (11d)	5.33	4.54953	0.249768	-3.9261	14.5861
		con-cr (11d)	-12.45333*	4.15314	0.00512637	-20.903	-4.00371
		cr1-con (11d)	36.88000*	4.15314	2.90349e-10	28.4304	45.3296
		cr1-cr (11d)	26.22000*	4.15314	3.84813e-07	17.7704	34.6696
		cr2-con (11d)	1.59333	4.15314	0.703702	-6.85629	10.043
		cr2-cr (11d)	3.36	4.54953	0.465409	-5.8961	12.6161
	con-con (11d)	con-cr (11d)	-17.78333*	4.15314	0.000150157	-26.233	-9.33371
		cr1-con (11d)	31.55000*	4.15314	9.66002e-09	23.1004	39.9996
		cr1-cr (11d)	20.89000*	4.15314	1.68899e-05	12.4404	29.3396
		cr2-con (11d)	-3.73667	4.15314	0.374788	-12.1863	4.71296
		cr2-cr (11d)	-1.97	4.54953	0.667824	-11.2261	7.2861
	con-cr (11d)	cr1-con (11d)	49.33333*	3.71468	8.60099e-15	41.7758	56.8909
		cr1-cr (11d)	38.67333*	3.71468	5.84908e-12	31.1158	46.2309
		cr2-con (11d)	14.04667*	3.71468	0.000622945	6.48909	21.6042
		cr2-cr (11d)	15.81333*	4.15314	0.000578958	7.36371	24.263
	cr1-con (11d)	cr1-cr (11d)	-10.66000*	3.71468	0.00711626	-18.2176	-3.10243
		cr2-con (11d)	-35.28667*	3.71468	5.76722e-11	-42.8442	-27.7291
		cr2-cr (11d)	-33.52000*	4.15314	2.58371e-09	-41.9696	-25.0704
	cr1-cr (11d)	cr2-con (11d)	-24.62667*	3.71468	1.53135e-07	-32.1842	-17.0691
		cr2-cr (11d)	-22.86000*	4.15314	4.16292e-06	-31.3096	-14.4104
	cr2-con (11d)	cr2-cr (11d)	1.76667	4.15314	0.67332	-6.68296	10.2163
Hatch rate	con-con	con-cr	0.25	0.130584	0.0748315	-0.0283335	0.528334
		cr1-con	.37750*	0.130584	0.0112004	0.0991665	0.655834
		cr1-cr	.46250*	0.130584	0.00295872	0.184166	0.740834
		cr2-con	0.0508333	0.141047	0.723573	-0.249801	0.351468
		cr2-cr	.37250*	0.159932	0.0342391	0.0316124	0.713388
	con-cr	cr1-con	0.1275	0.130584	0.34436	-0.150834	0.405834
		cr1-cr	0.2125	0.130584	0.124491	-0.0658335	0.490834
		cr2-con	-0.199167	0.141047	0.178342	-0.499801	0.101468
		cr2-cr	0.1225	0.159932	0.455591	-0.218388	0.463388
	cr1-con	cr1-cr	0.085	0.130584	0.524944	-0.193334	0.363334
		cr2-con	-.32667*	0.141047	0.0351193	-0.627301	-0.0260321
		cr2-cr	-0.005	0.159932	0.975472	-0.345888	0.335888
	cr1-cr	cr2-con	-.41167*	0.141047	0.0105865	-0.712301	-0.111032
		cr2-cr	-0.09	0.159932	0.581927	-0.430888	0.250888
	cr2-con	cr2-cr	0.321667	0.168583	0.0757122	-0.0376604	0.680994
Hatch time	con-con	con-cr	1.2	1.46119	0.423572	-1.89758	4.29758
		cr1-con	-4.94000*	1.46119	0.00381135	-8.03758	-1.84242
		cr1-cr	-4.42250*	1.46119	0.00802067	-7.52008	-1.32492
		cr2-con	-6.01250*	1.46119	0.000810979	-9.11008	-2.91492
		cr2-cr	-4.81250*	1.78958	0.0161253	-8.60624	-1.01876
	con-cr	cr1-con	-6.14000*	1.46119	0.000675569	-9.23758	-3.04242
		cr1-cr	-5.62250*	1.46119	0.0014216	-8.72008	-2.52492
		cr2-con	-7.21250*	1.46119	0.000148915	-10.3101	-4.11492
		cr2-cr	-6.01250*	1.78958	0.00398471	-9.80624	-2.21876
	cr1-con	cr1-cr	0.5175	1.46119	0.72784	-2.58008	3.61508
		cr2-con	-1.0725	1.46119	0.473573	-4.17008	2.02508
		cr2-cr	0.1275	1.78958	0.944085	-3.66624	3.92124
	cr1-cr	cr2-con	-1.59	1.46119	0.292646	-4.68758	1.50758
		cr2-cr	-0.39	1.78958	0.83024	-4.18374	3.40374
	cr2-con	cr2-cr	1.2	1.78958	0.512072	-2.59374	4.99374
Hatch delay rate	con-con	con-cr	0.2125	0.127687	0.115525	-0.0581838	0.483184
		cr1-con	-.30000*	0.127687	0.0319674	-0.570684	-0.0293162
		cr1-cr	-.33500*	0.127687	0.0184344	-0.605684	-0.0643162
		cr2-con	-.53250*	0.137917	0.00138287	-0.824872	-0.240128
		cr2-cr	-.53250*	0.137917	0.00138287	-0.824872	-0.240128
	con-cr	cr1-con	-.51250*	0.127687	0.00100267	-0.783184	-0.241816
		cr1-cr	-.54750*	0.127687	0.0005648	-0.818184	-0.276816
		cr2-con	-.74500*	0.137917	5.87548e-05	-1.03737	-0.452628
		cr2-cr	-.74500*	0.137917	5.87548e-05	-1.03737	-0.452628
	cr1-con	cr1-cr	-0.035	0.127687	0.787509	-0.305684	0.235684
		cr2-con	-0.2325	0.137917	0.111235	-0.524872	0.0598719
		cr2-cr	-0.2325	0.137917	0.111235	-0.524872	0.0598719
	cr1-cr	cr2-con	-0.1975	0.137917	0.171385	-0.489872	0.0948719
		cr2-cr	-0.1975	0.137917	0.171385	-0.489872	0.0948719
	cr2-con	cr2-cr	0	0.14744	1	-0.312559	0.312559
Hatch delay time	con-con	con-cr	2.44	1.98347	0.238905	-1.81411	6.69411
		cr1-con	-5.60250*	1.85536	0.00918703	-9.58186	-1.62314
		cr1-cr	-3.8425	1.85536	0.0573191	-7.82186	0.136858
		cr2-con	-4.92000*	1.98347	0.0264433	-9.17411	-0.665887
		cr2-cr	-3.71	1.98347	0.0824717	-7.96411	0.544113
	con-cr	cr1-con	-8.04250*	1.85536	0.000685916	-12.0219	-4.06314
		cr1-cr	-6.28250*	1.85536	0.00443355	-10.2619	-2.30314
		cr2-con	-7.36000*	1.98347	0.00232761	-11.6141	-3.10589
		cr2-cr	-6.15000*	1.98347	0.00782257	-10.4041	-1.89589
	cr1-con	cr1-cr	1.76	1.71773	0.322928	-1.92417	5.44417
		cr2-con	0.6825	1.85536	0.718485	-3.29686	4.66186
		cr2-cr	1.8925	1.85536	0.325025	-2.08686	5.87186
	cr1-cr	cr2-con	-1.0775	1.85536	0.570641	-5.05686	2.90186
		cr2-cr	0.1325	1.85536	0.944078	-3.84686	4.11186
	cr2-con	cr2-cr	1.21	1.98347	0.551607	-3.04411	5.46411
*. The mean difference is significant at the 0.05 level.
